# Supplementary material for: Interfacial Viscoelastic Moduli of Surfactant- and Nanoparticle-Laden Oil/Water Interfaces Surrounded by a Weak Gel
Source: Nanomaterials (Basel). 2025 Sep 29;15(19):1489. doi: 10.3390/nano15191489 (PMC12525980; doi:10.3390/nano15191489)
Supplement: Supplementary file 1 [file nanomaterials-15-01489-s001.zip]

Archive with 1 entries (1 files):
- nanomaterials-3736668-supplementary.pdf
